# Supplementary material for: Trophic Niche Differentiation in Two Sympatric Nuthatch Species (Sitta yunnanensis and Sitta nagaensis)
Source: Animals (Basel). 2024 Apr 10;14(8):1146. doi: 10.3390/ani14081146 (PMC11047393; doi:10.3390/ani14081146)
Supplement: Supplementary file 1 [file animals-14-01146-s001.zip]

Archive with 1 entries (1 files):
- animals-2918863 Supplementary material.pdf
